# Supplementary material for: Construction of a Lysine Lactylation- and DNA Damage Repair-Related Gene Signature to Predict the Prognosis and Drug Sensitivity of Breast Cancer Patients
Source: Int J Mol Sci. 2026 May 17;27(10):4493. doi: 10.3390/ijms27104493 (PMC13207498; doi:10.3390/ijms27104493)
Supplement: Supplementary file 1 [file ijms-27-04493-s001.zip › Supplementary Table S1.xlsx]

## Sheet: Sheet1
DDRGs	KLAGs
AATF	HDAC1
ACD	HDAC2
ACTL6A	HDAC3
ACTR8	SIRT1
AKT1	SIRT2
ALKBH1	SIRT3
ANKRD28	EP300
APEX1	ACAT2
APEX2	ACIN1
APTX	ADAR
ARID1A	ADNP
ASCC3	AHNAK
ASF1A	ALB
ASTE1	ALDH1A1
ATF2	ALDOA
ATM	ALDOB
ATR	ALYREF
ATRX	ARGLU1
ATXN3	ARID1A
BAP1	ARID3A
BARD1	ARID3B
BAX	ARPP19
BAZ1A	BCLAF1
BAZ1B	BOLA2
BCAS2	BRD4
BCCIP	BTF3
BLM	BZW1
BRAP	BZW2
BRCA1	C19orf53
BRCA2	CACYBP
BRCC3	CALD1
BRD7	CALM1
BRIP1	CALML5
BTG2	CALR
BUB1	CBR1
BUB1B	CBX3
CASP3	CBX5
CCNB2	CCNA2
CCNC	CCT5
CCND2	CD2BP2
CCND3	CDC5L
CCNH	CDV3
CDC14B	CDV3
CDC25A	CDYL
CDC25B	CEBPZ
CDC25C	CFDP1
CDC5L	CHD4
CDC6	CHERP
CDH13	CNN2
CDK7	CNN3
CDKN1B	COPS4
CEBPG	CRABP2
CEP164	CSRP1
CEP170	CSRP2
CETN2	CWC15
CHAF1A	DDX17
CHAF1B	DDX18
CHD1L	DDX21
CHD4	DDX39A
CHEK1	DDX39B
CHEK2	DDX3X
CHRNA4	DDX41
CIB1	DDX42
CINP	DDX46
CLK2	DDX5
COPS2	DECR1
COPS3	DFFA
COPS4	DHRS7
COPS6	DHX16
COPS7A	DHX9
COPS7B	EAF1
COPS8	ECHDC1
CREB1	EDF1
CREBBP	EEF1A1
CRY1	EEF1G
CRY2	EEF2
CSNK1D	EHMT2
CSNK1E	EIF3D
CUL3	EIF3J
CUL4A	EIF4G1
CUL5	EIF4G2
CYP1A1	EIF4H
DAPK1	EMG1
DAXX	ENO1
DBF4	ENSA
DCLRE1A	FABP5
DCLRE1B	FAM50A
DCLRE1C	FKBP3
DDB1	FLYWCH2
DDB2	FUBP1
DDR1	G6PD
DDX1	GAPDH
DEK	GATAD2A
DHX9	GATAD2B
DKC1	GFAP
DOT1L	GIGYF2
DTL	GTF2F1
DUSP3	GTF2I
DUT	H1-2
DYRK2	H1-3
E2F1	H1-5
E2F2	H2AFV
E2F4	H2AFZ
E2F6	H2AJ
EGFR	H2AX
EP300	H2AZ1
ERBB2	H2AZ2
ERCC1	H2BC13
ERCC2	H2BC14
ERCC3	H2BC18
ERCC4	H2BC5
ERCC5	H2BU1
ERCC6	H3-3A
ERCC8	H3C1
ESR1	H3C15
ETS1	H4C1
EXO1	HCFC1
FANCA	HDGF
FANCC	HDGFL2
FANCE	HEXIM1
FANCF	HIST1H1C
FANCG	HIST1H2BB
FANCL	HIST1H2BD
FEN1	HIST1H2BH
FHIT	HIST1H2BK
FOS	HIST1H2BL
FOXM1	HIST1H2BN
FTO	HIST1H2BO
FZR1	HIST1H3A
GADD45A	HIST1H4A
GADD45G	HIST2H2BE
GSTP1	HIST2H2BF
GTF2E2	HISTIH2BH
GTF2H1	HLTF
GTF2H3	HMGA1
GTF2H4	HMGB1
GTF2H5	HMGN1
H2AFX	HMGN2
HDAC1	HMGN3
HDAC2	HMGN4
HERC2	HNRNPA1
HES1	HNRNPC
HIC1	HNRNPD
HIST3H2A	HNRNPF
HLTF	HNRNPH1
HMGB1	HNRNPK
HMGB2	HNRNPL
HUS1	HNRNPM
HUWE1	HNRNPU
IDH1	HSDL2
IFI16	HSPE1
IGF1	IARS2
IGHMBP2	IFI16
IKBKG	IK
INTS3	IKZF1
IRS1	ILF2
JUN	ILF3
KIN	IRF2BP2
LIG1	JMJD1C
LIG3	JPT1
LIG4	JPT2
MBD4	KHDRBS1
MC1R	KHSRP
MCPH1	KIF2C
MCRS1	KRT1
MDC1	KRT10
MEN1	LAP3
MGMT	LCP1
MLH1	LDHB
MLH3	LEMD3
MNAT1	LGALS1
MORF4L1	LRPPRC
MORF4L2	LSP1
MPG	MAGOH
MRPL40	MAGOHB
MSH2	MAP2K4
MSH3	MAPRE1
MSH5	MBD2
MSH6	MBP
MTA1	MDC1
MUM1	MKI67
MUS81	MNDA
MUTYH	MPHOSPH6
MVP	MSN
MYC	MTA1
NBN	MTA2
NCAPD2	MYH13
NCAPD3	NCDN
NCAPG	NCL
NCAPG2	NEFL
NCAPH	NHLRC2
NCAPH2	NOC3L
NCOA6	NOLC1
NEIL1	NONO
NEIL3	NOP2
NEK1	NPM1
NEK11	NSUN2
NFATC2IP	NUCKS1
NFKB1	NUDT21
NFRKB	NUDT5
NHEJ1	NUP133
NME1	NUP50
NONO	PABPC1
NPM1	PABPN1
NSMCE2	PAK2
NSMCE4A	PARP1
NTHL1	PCBP1
NUDT1	PCBP2
NUDT15	PCMT1
NUDT18	PCNP
OGG1	PDAP1
OTUB1	PDLIM1
PALB2	PES1
PARK7	PFKM
PARP1	PFKP
PARP2	PFN1
PARP3	PGK1
PARP4	PHC3
PAXIP1	PHF6
PCNA	PKM2
PER1	POLDIP3
PLK1	PPIA
PLK3	PPIL4
PMS1	PPM1G
PMS2	PPP1CB
PNKP	PPP1CC
POLA1	PPP1R2B
POLB	PRAM1
POLD1	PRCC
POLD2	PRDX1
POLD3	PRKDC
POLD4	PRPF6
POLDIP3	PSMA7
POLE	PSMC1
POLE2	PSME3IP1
POLE3	PTBP1
POLG	PTMA
POLG2	RACGAP1
POLH	RALYL
POLI	RAN
POLL	RANBP2
POLM	RB1
POLQ	RBM10
POT1	RBM14
PPM1D	RBM17
PPP1CA	RBM25
PPP2R2A	RBM39
PPP2R5A	RBMX
PPP2R5B	RCC2
PPP2R5C	RECQL
PPP2R5D	RFC1
PPP2R5E	RFC4
PPP4C	RIMS1
PPP4R1	RPA1
PPP4R2	RPL13
PPP6C	RPL14
PRKDC	RPL22
PRPF19	RPL24
PSMD3	RPL29
PTEN	RPL5
PTTG1	RPS11
RAD1	RPS23
RAD17	RPS27A
RAD23A	RRP1B
RAD23B	RSL1D1
RAD50	S100A11
RAD51	S100A4
RAD51AP1	S100A6
RAD51C	SAFB
RAD52	SARNP
RAD54B	SATB1
RAD54L	SET
RAD54L2	SF3A1
RAD9A	SF3B1
RASSF1	SFPQ
RB1	SFPQ
RBBP4	SH3GL1
RBBP7	SMAP
RBBP8	SMARCA5
RBM14	SMARCC1
RBX1	SMARCC2
RECQL	SMC3
RECQL4	SNRPA1
RECQL5	SOD1
RELA	SPR
REV1	SPR14
REV3L	SRP14
RFC1	SRRM1
RFC2	SRRM2
RFC3	SSB
RFC4	STMN1
RFC5	SUB1
RFWD3	SUMO2
RIF1	TCOF1
RMI1	TERF2
RNF4	THOC2
RNF8	THRAP3
RNMT	THUMPD1
RPA1	TKT
RPA2	TMA7
RPA3	TMPO
RPS27A	TMSB4X
RPS27L	TOP2B
RRM1	TP53
RRM2	TPM4
RUVBL1	TPR
RUVBL2	TRIM28
SETD2	TRIR
SETMAR	TSSC4
SETX	U2AF2
SFPQ	U2SURP
SHPRH	UBE2E1
SIRT1	UBE2M
SIRT6	UPF1
SLC30A9	VARS
SMARCA2	VIM
SMARCA4	WAS
SMARCA5	WBP11
SMARCB1	WDR33
SMARCC1	WIZ
SMARCC2	XPO5
SMARCD1	XRCC4
SMARCE1	YLPM1
SMC1A	ZC3H18
SMC2	ZC3H4
SMC3	ZMYM3
SMC4	ZNF207
SMC5	ZNF280C
SMC6	ZNF706
SMG6	ZNFX1
SMUG1	ZRANB2
SOX4	ZYX
STAG1	AARS1
STAG2	NBS1
SUMO1	MRE11
SUMO2
SUMO3
TCEA1
TDG
TDP1
TELO2
TEP1
TERF1
TERF2
TERF2IP
TERT
TFPT
TINF2
TNKS
TOP1
TOP2A
TOP2B
TOP3A
TOPBP1
TP53
TP53BP1
TP73
TTK
TYMS
UBB
UBC
UBD
UBE2A
UBE2B
UBE2I
UBE2N
UBE2V2
UIMC1
UNG
USP1
WDR48
WEE1
WRN
XAB2
XPA
XPC
XRCC1
XRCC2
XRCC3
XRCC4
XRCC5
XRCC6
YWHAB
YWHAE
